# Supplementary material for: Young Children’s Indiscriminate Helping Behavior Toward a Humanoid Robot
Source: Front Psychol. 2020 Feb 21;11:239. doi: 10.3389/fpsyg.2020.00239 (PMC7047927; doi:10.3389/fpsyg.2020.00239)
Supplement: Supplementary file 1 [file Presentation_1.zip]

Archive with 31 entries (26 files):
- Supplementary material/
- Supplementary material/.DS_Store
- __MACOSX/
- __MACOSX/Supplementary material/
- __MACOSX/Supplementary material/._.DS_Store
- Supplementary material/Supplementary Tables.docx
- __MACOSX/Supplementary material/._Supplementary Tables.docx
- Supplementary material/Example recordings/
- Supplementary material/Example recordings/I was made. Neutral.wav
- __MACOSX/Supplementary material/Example recordings/
- __MACOSX/Supplementary material/Example recordings/._I was made. Neutral.wav
- Supplementary material/Example recordings/.DS_Store
- __MACOSX/Supplementary material/Example recordings/._.DS_Store
- Supplementary material/Example recordings/I was made. Friendly.wav
- __MACOSX/Supplementary material/Example recordings/._I was made. Friendly.wav
- Supplementary material/Example recordings/I don't eat. Neutral.wav
- __MACOSX/Supplementary material/Example recordings/._I don't eat. Neutral.wav
- Supplementary material/Example recordings/Hello, my name is Kira. Neutral.wav
- __MACOSX/Supplementary material/Example recordings/._Hello, my name is Kira. Neutral.wav
- Supplementary material/Example recordings/I don't eat. Friendly.wav
- __MACOSX/Supplementary material/Example recordings/._I don't eat. Friendly.wav
- Supplementary material/Example recordings/Favourite food. Friendly.wav
- __MACOSX/Supplementary material/Example recordings/._Favourite food. Friendly.wav
- Supplementary material/Example recordings/Hello, my name is Kira. Friendly.wav
- __MACOSX/Supplementary material/Example recordings/._Hello, my name is Kira. Friendly.wav
- Supplementary material/Example recordings/Favourite food. Neutral.wav
- __MACOSX/Supplementary material/Example recordings/._Favourite food. Neutral.wav
- Supplementary material/Example recordings/Love music. Neutral.wav
- __MACOSX/Supplementary material/Example recordings/._Love music. Neutral.wav
- Supplementary material/Example recordings/Love music. Friendly.wav
- __MACOSX/Supplementary material/Example recordings/._Love music. Friendly.wav
